# Supplementary material for: An automated framework for QSAR model building
Source: J Cheminform. 2018 Jan 16;10:1. doi: 10.1186/s13321-017-0256-5 (PMC5770354; doi:10.1186/s13321-017-0256-5)
Supplement: Supplementary file 1 — Additional file 1. Figure S1. KNIME overview of automated QSAR modeling workflow. Figure S2. ChEMBLdb meta node. Figure S3. Nfold cross validation meta node. Figure S4. MeanMSE meta node. Figure S5. Stepwise estimation models meta node. Figure S6. Output files generated by automated QSAR modeling workflow. Figure S7. Mispredictions of over-fitted models. Table S1. Data modelability measure (MODI_ssR2) versus QSAR_PVE for 30 datasets. [file 13321_2017_256_MOESM1_ESM.zip › Additional file 1/Table S1.xls]

## Sheet: Dataset Modelablity Estimation
Table S1. Data modelability measure (MODI ssR2) versus QSAR PVE for 30 datasets
Target Protein Name	PVE (IVS)		Data set modelability (MODI_ssR2)
	Full Model without Feature Selection	Final Model with Feature Selection	Morgan fingerprits + RDKit descriptors
	Full-Model	SF-Model	K3	K5
Glutamate [NMDA] receptor	0.3	0.73	0.62	0.62
Sigma non-opioid intracellular receptor 1 (Sigma1R) IC50	0.31	0.47	0.48	0.5
Sigma non-opioid intracellular receptor 1 (Sigma1R)	0.45	0.61	0.4	0.39
Sigma non-opioid intracellular receptor 2 (Sigma2R)	0.46	0.61	0.52	0.53
Beta-1 adrenergic receptor (ADRB1)	0.41	0.72	0.67	0.69
Beta-2 adrenergic receptor (ADRB2)	0.46	0.7	0.63	0.6
Beta-3 adrenergic receptor (ADRB3)	0.37	0.56	0.59	0.59
Alpha-1A adrenergic receptor	0.53	0.67	0.65	0.65
Alpha-1b adrenergic receptor	0.48	0.65	0.62	0.61
Alpha-1D adrenergic receptor	0.47	0.66	0.63	0.63
Histamine H1 receptor (HRH1)	0.59	0.76	0.73	0.72
Histamine H2 receptor (HRH2)	0.13	0.33	0.29	0.3
Histamine H3 receptor (HRH3)	0.46	0.63	0.59	0.58
Histamine H4 receptor (HRH4)	0.34	0.56	0.52	0.53
Potassium voltage-gated channel subfamily H member 2 (HERG)	0.42	0.55	0.5	0.5
D(1A) dopamine receptor (DRD1)	0.5	0.7	0.62	0.62
D(2) dopamine receptor (DRD2)	0.51	0.63	0.6	0.61
D(3) dopamine receptor (DRD3)	0.32	0.61	0.52	0.55
D(4) dopamine receptor (DRD4)	0.47	0.63	0.49	0.49
D(1B) dopamine receptor (DRD5)	0.56	0.77	0.51	0.55
5-hydroxytryptamine receptor 5A	0.58	0.87	0.68	0.68
5-hydroxytryptamine receptor 6	0.48	0.68	0.66	0.64
5-hydroxytryptamine receptor 3A	0.41	0.71	0.49	0.51
5-hydroxytryptamine receptor 1B	0.45	0.76	0.71	0.7
5-hydroxytryptamine receptor 2B	0.31	0.39	0.47	0.46
5-hydroxytryptamine receptor 2C	0.48	0.62	0.61	0.62
5-hydroxytryptamine receptor 1D	0.49	0.77	0.73	0.74
5-hydroxytryptamine receptor 1A	0.43	0.66	0.61	0.61
5-hydroxytryptamine receptor 4	0.35	0.71	0.69	0.68
5-hydroxytryptamine receptor 7	0.43	0.61	0.55	0.55
K: number of nearest neighbors, PVE (IVS): percentage variance explained score of externally validated models without feature selection (Full-model) and with selected features (SF-model), MODI_ssR2: Leave-One-Out (LOO) cross validation coeffcient of determination of a simple k-Nearest Neighbours
