# Supplementary material for: An automated framework for QSAR model building
Source: J Cheminform. 2018 Jan 16;10:1. doi: 10.1186/s13321-017-0256-5 (PMC5770354; doi:10.1186/s13321-017-0256-5)
Supplement: Supplementary file 2 — Additional file 2. QSAR modeling workflow source file. A zipped file of the QSAR modeling workflow is provided. [file 13321_2017_256_MOESM2_ESM.zip]

Archive with 1 entries (1 files):
- Additional file 2/QSAR_modeling_workflow_V1.zip
